# Supplementary material for: Methodology for soil respirometric assays: Step by step and guidelines to measure fluxes of trace gases using microcosms
Source: MethodsX. 2018 Jun 19;5:656–68. doi: 10.1016/j.mex.2018.06.008 (PMC6039707; doi:10.1016/j.mex.2018.06.008)
Supplement: Supplementary file 1 [file mmc1.xlsx]

## Sheet: 1ª
	Nº samples	48
	sampling	1										N = PV/RT
												atm.L/mol.K									CH4	CO2	N2O	CH4	CO2	N2O	C-CH4	C-CO2	N-N2O
																					slope	slope	slope
	ID	time (h)	CH4 [ppm]	CO2 [ppm]	N2O [ppm]	flask volum (L)	water volum (L)	soil particles volum (L)	air volum (L)	air temp. (°C)	P (Hpa)	P (atm)	nº mol		CH4		CO2		N2O		umol mol-1 h-1	umol mol-1 h-1	umol mol-1 h-1	umol-1 kg soil-1 day-1	umol-1 kg soil-1 day-1	umol-1 kg soil-1 day-1	ug-1 kg soil-1 day-1	ug1 kg soil-1 day-1	ug-1 kg soil-1 day-1
1	1A_A	0.0166667	1.984	481.423	0.241766	1.112	0.07437	0.12093	0.9167	25	960	0.947446	0.0355428								-0.179592	477.214	0.213276	-0.504701	1341.1	0.59936	-6.06181	16107.5	16.7821
	1B_A	0.5	1.892	725.378	0.351414
	1C_A	1	1.816	968.499	0.4628
	1D_A	1.5	1.713	1187.95	0.556633
2	2A_A	0.0166667	2.019	565.105	0.417735	1.112	0.07437	0.12093	0.9167	25	960	0.947446	0.0355428								-0.227254	987.993	2.059	-0.638643	2776.52	5.78632	-7.67055	33347.9	162.017
	2B_A	0.5	2.031	1053.88	1.55552
	2C_A	1	1.812	1565.02	2.6209
	2D_A	1.5	1.718	2025.11	3.46168
3	3A_A	0.0166667	2.009	527.163	0.321883	1.112	0.07437	0.12093	0.9167	25	960	0.947446	0.0355428								-0.361955	788.951	1.336	-1.01719	2217.16	3.75451	-12.2172	26629.6	105.126
	3B_A	0.5	1.79	940.055	1.09015
	3C_A	1	1.623	1341.76	1.75659
	3D_A	1.5	1.467	1695.41	2.3055
4	4A_A	0.0166667	2.051	576.752	0.853407	1.112	0.07437	0.12093	0.9167	25	960	0.947446	0.0355428								-0.121126	1140.4	7.64302	-0.340395	3204.82	21.4789	-4.08838	38492.1	601.409
	4B_A	0.5	2.029	1168.97	5.42116
	4C_A	1	1.91	1764.31	9.25949
	4D_A	1.5	1.891	2260.52	12.1948
5	5A_A	0.0166667	2.054	547.784	0.347166	1.112	0.07437	0.12093	0.9167	25	960	0.947446	0.0355428								-0.201207	958.325	0.992664	-0.565445	2693.15	2.78965	-6.7914	32346.6	78.1101
	5B_A	0.5	1.907	1054.89	0.927777
	5C_A	1	1.864	1557.07	1.42658
	5D_A	1.5	1.736	1962.2	1.81993
6	6A_A	0.0166667	1.865	436.256	0.237874	1.112	0.07437	0.12093	0.9167	25	960	0.947446	0.0355428								-0.452644	314.245	0.00240354	-1.27205	883.112	0.00675457	-15.2782	10606.8	0.189128
	6B_A	0.5	1.67	603.862	0.24236
	6C_A	1	1.425	765.514	0.240793
	6D_A	1.5	1.2	901.069	0.242389
7	7A_A	0.0166667	1.956	433.673	0.233863	1.112	0.07437	0.12093	0.9167	25	960	0.947446	0.0355428								-0.360272	283.226	0.00247557	-1.01246	795.939	0.00695701	-12.1603	9559.79	0.194796
	7B_A	0.5	1.758	577.495	0.230066
	7C_A	1	1.591	721.225	0.232852
	7D_A	1.5	1.417	853.171	0.236969
8	8A_A	0.0166667	1.956	452.81	0.233796	1.112	0.07437	0.12093	0.9167	25	960	0.947446	0.0355428								-0.550349	125.167	-0.00076401	-1.54662	351.752	-0.00214707	-18.576	4224.78	-0.0601179
	8B_A	0.5	1.638	513.36	0.235755
	8C_A	1	1.36	575.909	0.232581
	8D_A	1.5	1.14	638.486	0.233609
9	9A_A	0.0166667	2.047	555.622	0.87431	1.112	0.07437	0.12093	0.9167	25	960	0.947446	0.0355428								-0.0112192	873.405	6.50879	-0.0315289	2454.5	18.2914	-0.378684	29480.3	512.159
	9B_A	0.5	2.07	1017.84	4.63208
	9C_A	1	2.027	1473.34	7.95478
	9D_A	1.5	2.043	1845.42	10.5133
10	10A_A	0.0166667	2.079	569.126	3.62489	1.112	0.07437	0.12093	0.9167	25	960	0.947446	0.0355428								-0.0152151	1305.33	40.7323	-0.0427584	3668.32	114.468	-0.513559	44059.1	3205.12
	10B_A	0.5	2.057	1228.43	26.5118
	10C_A	1	2.032	1930.16	47.4562
	10D_A	1.5	2.062	2489.51	63.8896
11	11A_A	0.0166667	2.084	584.723	2.16961	1.112	0.07437	0.12093	0.9167	25	960	0.947446	0.0355428								-0.0295834	1371.95	21.153	-0.0831372	3855.53	59.4454	-0.998536	46307.6	1664.47
	11B_A	0.5	2.032	1316.91	14.3846
	11C_A	1	2.08	2030.41	24.9463
	11D_A	1.5	2.019	2611.48	33.5736
12	12A_A	0.0166667	2.066	532.765	0.915608	1.112	0.07437	0.12093	0.9167	25	960	0.947446	0.0355428								-0.0523176	927.628	8.73456	-0.147026	2606.88	24.5464	-1.76589	31310.5	687.3
	12B_A	0.5	2.085	1018.42	5.92605
	12C_A	1	2.013	1497.53	10.3705
	12D_A	1.5	2.004	1904.12	13.8553
